# Supplementary material for: Adherence to Prescribed Acamprosate in Alcohol Dependence and 1-Year Morbidities and Mortality: Utilizing a Data Linkage Methodology
Source: J Clin Med. 2021 May 13;10(10):2102. doi: 10.3390/jcm10102102 (PMC8153116; doi:10.3390/jcm10102102)
Supplement: Supplementary file 1 [file jcm-10-02102-s001.zip]

Archive with 1 entries (1 files):
- jcm-1184031-supplementary.pdf
